# Supplementary material for: Genistein Activates Transcription Factor EB and Corrects Niemann–Pick C Phenotype
Source: Int J Mol Sci. 2021 Apr 19;22(8):4220. doi: 10.3390/ijms22084220 (PMC8073251; doi:10.3390/ijms22084220)
Supplement: Supplementary file 1 [file ijms-22-04220-s001.zip]

Archive with 1 entries (1 files):
- ijms-1123227-supplementary.pdf
